# Supplementary material for: Duplicated dnmt3aa and dnmt3ab DNA Methyltransferase Genes Play Essential and Non-Overlapped Functions on Modulating Behavioral Control in Zebrafish
Source: Genes (Basel). 2020 Nov 7;11(11):1322. doi: 10.3390/genes11111322 (PMC7695179; doi:10.3390/genes11111322)
Supplement: Supplementary file 1 [file genes-11-01322-s001.zip]

Archive with 8 entries (7 files):
- [dnmt3aa and dnmt3ab videos]/
- [dnmt3aa and dnmt3ab videos]/Table S1 to S4.docx
- [dnmt3aa and dnmt3ab videos]/Video S1_ dnmt3aa & dnmt3ab Novel Tank Test 5x speed.mp4
- [dnmt3aa and dnmt3ab videos]/Video S2_ dnmt3aa & dnmt3ab Mirror Biting 10x speed.mp4
- [dnmt3aa and dnmt3ab videos]/Video S3_ dnmt3aa & dnmt3ab Predator 10x speed.mp4
- [dnmt3aa and dnmt3ab videos]/Video S4_ dnmt3aa & dnmt3ab Social Interaction 10x speed.mp4
- [dnmt3aa and dnmt3ab videos]/Video S5_ dnmt3aa & dnmt3ab Shoaling 10x speed.mp4
- [dnmt3aa and dnmt3ab videos]/Video S6_dnmt3aa & dnmt3ab 3x speed.mp4
